# Supplementary material for: The first chromosome-level Fallopia multiflora genome assembly provides insights into stilbene biosynthesis
Source: Hortic Res. 2023 Mar 15;10(5):uhad047. doi: 10.1093/hr/uhad047 (PMC10194901; doi:10.1093/hr/uhad047)
Supplement: Web_Material_uhad047 [file web_material_uhad047.zip]

Archive with 3 entries (3 files):
- revised Supplemental Figures.pdf
- revised Supplemental Tables.xlsx
- revised Supporting_Information.docx
