# Supplementary material for: The first chromosome-level Fallopia multiflora genome assembly provides insights into stilbene biosynthesis
Source: Hortic Res. 2023 Mar 15;10(5):uhad047. doi: 10.1093/hr/uhad047 (PMC10194901; doi:10.1093/hr/uhad047)
Supplement: Web_Material_uhad047 [file web_material_uhad047.zip › revised Supplemental Tables.xlsx]

## Sheet: S1
Table S1. Statistics of genome characteristics of Fallopia multiflora according to 17-mer analyses.
Kmer	Depth	n_kmer	Genome_size (M)	Revised Genome_size (M)	Heterozygous_rate (%)	Repeat_rate (%)
17	27	39853800280	1476.07	1458.38	0.64	70.65

## Sheet: S2
Table S2. Summary of sequenced paired-end libraries for the Fallopia multiflora genome
Paired-end libraries	Insert size	Total data (G)	Read length (bp)	Sequence coverage (X)
Illumina reads	350bp	190	150	130.28
PacBio reads	--	158	--	108.34
10X_Genomics	--	157	--	107.65
Total	--	505	--	346.27

## Sheet: S3
Table S3. Statistics of chromosome length following Hi-C assisted assembly
Sequeues ID	Cluster Number	Sequeues Length (bp)
Chr1	61	119128544
Chr2	96	143367539
Chr3	97	134096180
Chr4	62	140540559
Chr5	75	130494356
Chr6	56	125966747
Chr7	60	122131150
Chr8	70	122496873
Chr9	70	115905862
Chr10	99	120198259
Chr11	83	112054525

## Sheet: S4
Table S4. Hanging rate of the Fallopia multiflora genome
Class	Scaffold Number	Total Length
Place	11	1386380594
Unplace	381	55931250
Total	392	1442311844
Hanging rate	0.9612

## Sheet: S5
Table S5. Statistics of genomic reads coverage of Fallopia multiflora
		Percentage (% )
Reads	Mapping rate	99.44
	Average sequencing depth	104.51
	Coverage	99.8
Genome	Coverage at least 4X	99.71
	Coverage at least 10X	99.58
	Coverage at least 20X	99.38

## Sheet: S6
Table S6. Estimation of Fallopia multiflora genome by CEGMA and BUSCO results
CEGMA evaluation results of Fallopia multiflora genome
Species	Complete		Complete+Partial
	Prots	Completeness (%)	Prots	Completeness (%)
Fallopia multiflora	236	95.16	239	96.37
BUSCO notation assessment results of Fallopia multiflora genome
Species	BUSCO notation assessment results
Fallopia multiflora	C:96.5%[S:87.5%,D:9.0%],F:0.9%,M:2.6%,n:1614

## Sheet: S7
Table S7. Statistical results of the Fallopia multiflora genome's gene structure prediction
Gene set		Number	CDS + intron length (bp)	Average CDS length (bp)	Average exon length (bp)	Average intron length (bp)	Average exons per gene
De novo	Augustus	58107	2061.62	866.15	239.15	455.98	3.62
	GlimmerHMM	121519	10290.3	526.49	190.17	5520.72	2.77
	SNAP	108862	3471.68	570.65	171.84	1250.02	3.32
	Genscan	78117	11517.2	915.93	180.51	2602.05	5.07
	Geneid	125764	3254.86	554.55	177.04	1266.3	3.13
Homolog	Arabidopsis thaliana	85092	1361.45	698.32	309.08	526.57	2.26
	Fagopyrum tataricum	85677	1863.19	1012.92	426.88	619.35	2.37
	Fagopyrum esculentum	31288	3728.94	903.17	326.43	1599.33	2.77
	Phytolacca americana	163411	1017.93	645.83	366.95	489.6	1.76
	Vitis vinifera	56915	1846.42	902.07	315.42	507.74	2.86
RNA-seq	Cufflinks	72846	5485.05	2202.76	345.89	611.41	6.37
	PASA	96724	2553.18	962.81	208.26	438.96	4.62
EVM		64701	2297.68	826.76	227.79	559.41	3.63
PASA-update		64391	2294.58	828.82	229.71	561.99	3.61
Final set		35926	3179.26	1095.8	226.17	541.86	4.85

## Sheet: S8
Table S8. Functional annotation of the Fallopia multiflora genome
Database		Annotated Number	Percentage (%)
NR		32238	89.7
Swiss-Prot		26170	72.8
KEGG		24570	68.4
InterPro	All	35345	98.4
	Pfam	25961	72.3
	GO	32387	90.1
Annotated		35575	99
Total		35926	-

## Sheet: S9
Table S9. Non-coding RNAs of Fallopia multiflora genome
Type		Copy (w*)	Average length (bp)	Total length (bp)	Percentage (%)
miRNA		1202	105.798	127169	0.008818
tRNA		3500	72.324	253134	0.017552
rRNA	rRNA	1298	111.14	144260	0.010003
	18S	36	413.694	14893	0.001033
	28S	14	130.786	1831	0.000127
	5.8S	8	123.75	990	6.9e-05
	5S	1240	102.053	126546	0.008774
snRNA	snRNA	2851	106.113	302529	0.020976
	CD-box	2600	102.539	266601	0.018485
	HACA-box	79	172.481	13626	0.000945
	splicing	171	129.655	22171	0.001537

## Sheet: S10
Table S10. Genes utilized in each species for gene family clustering
Species	Latin Name	Genes number
Fmu	Fallopia multiflora	35926
Ath	Arabidopsis thaliana	26870
Osa	Oryza sativa	34243
Sly	Solanum lycopersicum	33663
Adu	Arachis duranensis	32526
Bvu	Beta vulgaris	21538
Fta	Fagopyrum tataricum	31679
Smi	Salvia miltiorrhiza	27985
Dca	Daucus carota	32118
Lsa	Lactuca sativa	34736
Vvi	Vitis vinifera	28071

[truncated: 17 more sheets: S11, S12, S13, S14, S15, S16, S17, S18, S19, S20, S21, S22, S23, S24, S25, S26, S27]
